# Supplementary material for: NEK10 interactome and depletion reveal new roles in mitochondria
Source: Proteome Sci. 2020 Apr 28;18:4. doi: 10.1186/s12953-020-00160-w (PMC7189645; doi:10.1186/s12953-020-00160-w)
Supplement: Supplementary file 2 — Additional file 2: Table S1. NEK10 protein interactors identified in HEK293T cells treated or not with zeocin by IP-MS/MS. Proteins marked with an asterisk: *: Retrieved from the databank by IIS platform [Carazzolle et al., 2014]. The mass spectrometry data have been deposited to the ProteomeXchange Consortium via the PRIDE partner repository with the dataset identifier PXD018294. [file 12953_2020_160_MOESM2_ESM.xlsx]

## Sheet: Table S1
Table S1. Index of identified proteins in Nek10 IP-LC-MS/MS from control (untreated) cells.
Uniprot ID	Gene ID	Protein Name	MS/MS Count Nek10-FLAG. 1	MS/MS Count Nek10-FLAG. 2	MS/MS Count Nek10-FLAG. 3	MS/MS Count FLAG. 1	MS/MS Count FLAG.2	MS/MS Count FLAG. 3	Σ Coverage	Mol. Weight [kDa]
G5E9R5	ACP1	Acid phosphatase 1, soluble, isoform CRA_d	1	2	0	0	1	0	63.75	8.96541
Q9ULX6	AKAP8L	A-kinase anchor protein 8-like	1	1	0	0	0	0	2.22	65.1889
P07741	APRT	Adenine phosphoribosyltransferase	1	2	0	1	0	0	19.44	19.5954
J3KTF8	ARHGDIA	Rho GDP-dissociation inhibitor 1	1	2	1	0	0	0	23.2	21.601
Q9NVI7	ATAD3A	ATPase family AAA domain-containing protein 3A	2	1	2	0	0	0	6.31	66.1772
Q5T9A4	ATAD3B	ATPase family AAA domain-containing protein 3B	2	5	1	0	0	0	13.12	72.5273
J3QT28	BUB3	Mitotic checkpoint protein BUB3	1	1	0	0	3	0	20.86	31.6837
F8VPD4	CAD	CAD protein	1	2	0	0	0	0	2.13	235.873
Q6UXS9	CASP12	Inactive caspase-12	1	1	0	2	0	0	8.17	29.3804
P16152	CBR1	Carbonyl reductase [NADPH] 1	2	1	0	1	0	0	15.52	30.3559
Q07065	CKAP4	Cytoskeleton-associated protein 4	1	1	0	0	0	0	7.97	65.9827
Q00610	CLTC	Clathrin heavy chain 1	1	1	1	2	0	0	6.28	187.771
Q15417	CNN3	Calponin-3	1	1	0	1	0	0	11.66	31.3603
E7EU96	CSNK2A1	Casein kinase II subunit alpha	3	1	1	1	0	0	10.39	45.2819
O60884	DNAJA2	DnaJ homolog subfamily A member 2	1	0	1	0	0	0	6.07	45.7166
F8VXI7	DYNLL1	Dynein light chain 1, cytoplasmic	1	1	1	1	0	0	52.38	4.76823
Q15029	EFTUD2	116 kDa U5 small nuclear ribonucleoprotein component	1	1	0	1	0	0	4.91	105.317
P11171	EPB41	Protein 4.1	1	1	0	1	0	0	3.18	63.2156
F8VY02	ERP29	Endoplasmic reticulum resident protein 29	0	1	1	2	0	0	40	18.1044
C9JGE3	EWSR1	Ewing sarcoma breakpoint region 1, isoform CRA_e	1	0	1	1	0	0	3.26	61.2485
P04406	GAPDH	Glyceraldehyde-3-phosphate dehydrogenase	5	2	2	0	2	0	33.11	31.528
Q9NY12	GAR1	H/ACA ribonucleoprotein complex subunit 1	1	2	0	1	0	0	18.09	20.8214
Q9NWU2	GID8	Glucose-induced degradation protein 8 homolog	2	1	2	1	0	0	19.3	26.7317
S4R359	HNRNPK	Heterogeneous nuclear ribonucleoprotein K	0	1	1	2	0	0	42	10.7034
P14625	HSP90B1	Endoplasmin	1	1	1	3	0	0	6.1	92.4113
C9J3N8	HSPB1	Heat shock protein beta-1	1	1	0	0	0	0	45.95	3.88598
Q14974	KPNB1	Importin subunit beta-1	1	1	0	1	0	0	3.97	81.1267
P13645	KRT10	Keratin, type I cytoskeletal 10	0	1	1	0	1	0	8.22	58.7917
P46821	MAP1B	Microtubule-associated protein 1B	5	1	0	2	0	0	4.34	270.468
Q15691	MAPRE1	Microtubule-associated protein RP/EB family member 1	1	1	0	0	1	0	14.55	29.9802
P43243	MATR3	Matrin-3	1	2	0	2	0	0	9.56	94.5648
Q6ZWH5	NEK10	Serine/threonine-protein kinase Nek10	52	51	34	2	1	0	52.3	133.176
Q9H1E3	NUCKS1	Nuclear ubiquitous casein and cyclin-dependent kinase substrate 1	2	1	1	0	0	0	8.23	27.28
P04181	OAT	Ornithine aminotransferase, mitochondrial	2	1	0	1	0	0	11.39	48.5042
P30086	PEBP1	Phosphatidylethanolamine-binding protein 1	1	1	0	0	0	2	33.16	21.0437
B4DY91	PFKFB2	6-phosphofructo-2-kinase/fructose-2,6-bisphosphatase 2	0	2	1	0	0	0	7.77	43.1261
O00264	PGRMC1	Membrane-associated progesterone receptor component 1	1	1	0	0	0	0	7.18	21.6578
H0YKT8	PSMA4	Proteasome subunit beta type (Fragment)	3	1	1	2	0	0	34.07	20.0622
P55036	PSMD4	26S proteasome non-ATPase regulatory subunit 4	1	1	0	2	0	0	16.98	40.7112
P06737	PYGL	Glycogen phosphorylase, liver form	1	1	1	0	0	1	7.01	93.0751
Q96S59	RANBP9	Ran-binding protein 9	1	1	0	0	0	0	4.64	43.0367
F5H823	RAP1B	Ras-related protein Rap-1b	1	1	0	0	0	0	11.65	11.909
Q14257	RCN2	Reticulocalbin-2	3	3	2	2	0	0	20.82	36.8536
H3BPG5	RNPS1	RNA binding protein S1, serine-rich domain, isoform CRA_c	1	0	1	0	0	0	11.72	15.0988
Q07020	RPL18	60S ribosomal protein L18	1	1	3	0	0	0	30.82	18.08
P62829	RPL23	60S ribosomal protein L23	4	2	0	0	0	0	34.29	14.8561
P62249	RPS16	40S ribosomal protein S16	1	2	1	1	0	0	31.51	16.435
E7ETR0	RUVBL1	RuvB-like 1	1	1	0	1	0	0	4.44	34.7601
H7BZW6	SAP18	Histone deacetylase complex subunit SAP18	2	2	1	0	1	0	33.57	16.0261
H0Y7K8	SMC1A	Structural maintenance of chromosomes protein 1A	1	1	2	2	0	0	8.72	41.1412
P08579	SNRPB2	U2 small nuclear ribonucleoprotein B''	1	1	0	0	1	0	13.33	25.4701
Q15208	STK38	Serine/threonine-protein kinase 38	2	1	0	0	0	0	6.45	54.1554
E5RIW3	TBCA	Tubulin-specific chaperone A	1	3	0	0	0	0	34.52	10.074
Q13595	TRA2A	Transformer-2 protein homolog alpha	2	1	2	0	0	0	20.35	12.9435
F5GYQ2	TRMT112	tRNA methyltransferase 112 homolog	0	1	1	0	0	0	17.28	9.2496
E7ET15	U2SURP	U2 snRNP-associated SURP motif-containing protein	3	0	2	2	0	0	5.84	118.175
P09936	UCHL1	Ubiquitin carboxyl-terminal hydrolase isozyme L1	2	1	1	1	0	0	26.01	24.8085
Q04917	YWHAH	14-3-3 protein eta	1	1	1	0	1	0	24.39	28.201

## Sheet: Table S2
Table S2. Index of identified proteins in Nek10 IP-LC-MS/MS from Zeocin treated cells.
Uniprot ID	Gene ID	Protein Name	MS/MS Count Nek10-FLAG. 1	MS/MS Count Nek10-FLAG. 2	MS/MS Count Nek10-FLAG. 3	MS/MS Count FLAG. 1	MS/MS Count FLAG.2	MS/MS Count FLAG. 3	Σ Coverage	Mol. Weight [kDa]
P08758	ANXA5	Annexin A5	0	2	1	1	0	0	24.06	35.9144
P27695	APEX1	DNA-(apurinic or apyrimidinic site) lyase	0	1	1	1	0	0	28.62	35.5322
J3KTF8	ARHGDIA	Rho GDP-dissociation inhibitor 1	1	2	1	0	0	1	23.2	21.601
Q5T9A4	ATAD3B	ATPase family AAA domain-containing protein 3B	0	1	1	0	0	0	13.12	72.5273
P18859	ATP5J	ATP synthase-coupling factor 6, mitochondrial	1	0	2	0	0	0	44.44	12.5796
O75934	BCAS2	Pre-mRNA-splicing factor SPF27	0	1	1	0	0	0	12.44	26.115
J3QT28	BUB3	Mitotic checkpoint protein BUB3	1	0	1	0	0	0	20.86	31.6837
Q9Y224	C14orf166	UPF0568 protein C14orf166	2	1	4	0	1	0	44.67	28.0507
C9JQV0	C7orf50	Uncharacterized protein C7orf50	1	0	1	1	0	0	35.94	21.8697
P00918	CA2	Carbonic anhydrase 2	1	0	1	2	0	0	20.77	29.2279
O43852-5	CALU	Calumenin	1	0	1	0	0	0	21.83	26.8749
Q13185	CBX3	Chromobox protein homolog 3	1	0	2	0	0	1	21.31	20.7984
D6R9V8	CDV3	Protein CDV3 homolog	1	1	0	1	0	0	8.97	17.2984
G3V1A4	CFL1	Cofilin 1 (Non-muscle), isoform CRA_a	6	2	2	2	0	0	56.38	16.8008
Q9Y281-3	CFL2	Cofilin-2	3	0	2	0	0	0	32.21	16.906
K7ELV6	CIRBP	Cold-inducible RNA-binding protein	2	1	1	1	0	0	50	7.78274
P54105	CLNS1A	Methylosome subunit pICln	2	0	1	3	0	0	61.18	26.1989
P46109	CRKL	Crk-like protein	1	1	1	0	0	0	8.91	33.7559
F8W642	CS	Citrate synthase, mitochondrial	1	0	1	0	0	0	24.24	7.34869
E7EU96	CSNK2A1	Casein kinase II subunit alpha	1	1	0	0	0	0	10.39	45.2819
Q92841-1	DDX17	Probable ATP-dependent RNA helicase DDX17	0	2	2	4	0	0	33.23	72.326
B4DLW8	DDX5	Probable ATP-dependent RNA helicase DDX5	0	1	3	3	0	0	23.55	60.5254
Q08211	DHX9	ATP-dependent RNA helicase A	2	0	2	3	0	0	15.43	140.869
Q8WXX5	DNAJC9	DnaJ homolog subfamily C member 9	2	1	0	0	0	0	11.92	29.8911
P33316-2	DUT	Deoxyuridine 5'-triphosphate nucleotidohydrolase, mitochondrial	1	0	1	0	0	0	35.37	17.7369
B4DVY1	EIF3D	Eukaryotic translation initiation factor 3 subunit D	1	1	0	1	0	0	21.64	58.1037
Q15056-2	EIF4H	Eukaryotic translation initiation factor 4H	1	0	2	1	0	0	24.56	25.1845
I6L8B7	FABP5	Fatty acid-binding protein, epidermal	1	0	1	0	1	0	34.65	11.2495
Q02790	FKBP4	Peptidyl-prolyl cis-trans isomerase FKBP4	0	1	1	1	0	0	23.53	51.7721
P50395	GDI2	Rab GDP dissociation inhibitor beta	3	1	0	2	0	0	37.3	50.6309
P00367	GLUD1	Glutamate dehydrogenase 1, mitochondrial	1	1	0	1	0	0	13.8	61.3592
F8W895	GPATCH4	G patch domain-containing protein 4	1	0	1	0	0	0	9.47	29.4471
O60814	HIST1H2BK	Histone H2B type 1-K	0	1	1	0	2	0	11.9	13.8816
Q13151	HNRNPA0	Heterogeneous nuclear ribonucleoprotein A0	2	0	1	1	0	0	11.8	30.8218
O14979-3	HNRNPDL	Heterogeneous nuclear ribonucleoprotein D-like	2	2	4	1	0	0	32.79	27.1746
P52272-2	HNRNPM	Heterogeneous nuclear ribonucleoprotein M	2	0	2	0	0	0	22.58	73.5724
P38646	HSPA9	Stress-70 protein, mitochondrial	4	0	2	3	0	0	34.02	73.6348
P10809	HSPD1	60 kDa heat shock protein, mitochondrial	8	3	0	2	0	0	44.68	61.0164
Q9NZI8	IGF2BP1	Insulin-like growth factor 2 mRNA-binding protein 1	3	1	0	1	0	0	10.4	63.4412
P04264	KRT1	Keratin, type II cytoskeletal 1	2	1	0	0	1	0	11.65	65.999
G3V302	MAX	Protein max	2	2	0	0	0	0	21.65	10.6952
P52815	MRPL12	39S ribosomal protein L12, mitochondrial	1	2	1	1	0	0	16.16	21.3346
C9JL85	MTPN	Myotrophin	1	1	0	0	0	0	32.69	5.70082
Q15843	NEDD8	NEDD8	0	1	1	0	0	0	34.57	9.06595
Q6ZWH5	NEK10	Serine/threonine-protein kinase Nek10	30	15	9	1	0	0	52.3	133.176
D6RC60	NOP16	Nucleolar protein 16	1	1	0	0	0	0	14.74	10.6948
P06748-2	NPM1	Nucleophosmin	2	1	4	0	0	0	33.96	29.4462
P11940-2	PABPC1	Polyadenylate-binding protein 1	2	1	3	0	0	0	24.5	61.142
P12004	PCNA	Proliferating cell nuclear antigen	1	0	1	1	0	0	33.72	28.7503
O14737	PDCD5	Programmed cell death protein 5	1	1	0	0	1	0	29.6	14.2763
P11177-2	PDHB	Pyruvate dehydrogenase E1 component subunit beta, mitochondrial	1	1	0	0	0	0	18.77	37.1759
P30086	PEBP1	Phosphatidylethanolamine-binding protein 1	2	1	1	0	1	0	33.16	21.0437
Q9UHV9	PFDN2	Prefoldin subunit 2	1	1	1	0	0	0	16.88	16.6376
D6RA26	PLRG1	Pleiotropic regulator 1	0	1	1	0	0	0	8.96	23.5049
P23284	PPIB	Peptidyl-prolyl cis-trans isomerase B	6	3	3	0	1	0	43.98	23.7275
O75688-2	PPM1B	Protein phosphatase 1B	1	1	0	6	0	0	53.23	42.7437
P67775	PPP2CA	Serine/threonine-protein phosphatase 2A catalytic subunit alpha isoform	1	1	0	1	0	0	23.95	35.5714
Q06830	PRDX1	Peroxiredoxin-1	3	1	0	4	0	0	61.31	22.0963
Q9Y617	PSAT1	Phosphoserine aminotransferase	1	1	0	1	0	0	31.08	40.3968
P98179	RBM3	Putative RNA-binding protein 3	1	1	0	0	0	0	11.46	17.16
E1P5S2	RBM39	RNA-binding protein 39	0	1	1	0	0	0	19.57	40.5155
H0Y6E7	RBMX	RNA-binding motif protein, X chromosome, N-terminally processed	2	1	3	0	0	0	25.34	31.8364
Q14257	RCN2	Reticulocalbin-2	0	1	2	1	0	0	20.82	36.8536
P27635	RPL10	60S ribosomal protein L10	0	1	1	1	0	0	25.23	24.5879
P26373	RPL13	60S ribosomal protein L13	3	1	4	1	0	0	34.12	24.2465
E7EPB3	RPL14	60S ribosomal protein L14	2	2	1	2	0	0	17.74	14.5486
F8VWC5	RPL18	60S ribosomal protein L18	3	2	0	0	1	0	30.82	18.08
P62829	RPL23	60S ribosomal protein L23	1	1	1	0	0	0	34.29	14.8561
C9JXB8	RPL24	60S ribosomal protein L24	1	2	1	1	0	0	17.36	14.3598
P61353	RPL27	60S ribosomal protein L27	1	0	1	0	0	0	12.5	15.7877
E9PLL6	RPL27A	60S ribosomal protein L27a	1	0	1	2	0	0	43.52	12.1935
G5E9G0	RPL3	60S ribosomal protein L3	3	1	0	3	0	0	26.5	40.2416
E5RI99	RPL30	60S ribosomal protein L30	3	1	1	0	0	1	51.75	12.6476
P49207	RPL34	60S ribosomal protein L34	1	1	0	0	0	0	14.53	13.2845
F2Z388	RPL35	60S ribosomal protein L35	1	1	1	1	0	0	28.13	10.638
C9K025	RPL35A	60S ribosomal protein L35a	2	2	1	0	0	0	32.98	10.6387
P61513	RPL37A	60S ribosomal protein L37a	3	1	0	0	1	0	40.22	10.2685
Q02878	RPL6	60S ribosomal protein L6	2	1	1	0	1	0	27.08	32.7076
A8MUD9	RPL7	60S ribosomal protein L7	2	2	2	1	0	0	34.13	24.4174
P05386	RPLP1	60S acidic ribosomal protein P1	1	1	0	0	0	1	67.54	11.5067
P46783	RPS10	40S ribosomal protein S10	1	2	2	0	1	0	33.33	18.8859
P25398	RPS12	40S ribosomal protein S12	3	0	1	0	0	0	45.45	14.5055
J3KMX5	RPS13	40S ribosomal protein S13	1	0	4	0	0	0	33.11	16.7223
M0R2L9	RPS19	40S ribosomal protein S19	1	1	0	0	1	0	42.25	8.18427
Q8WVC2	RPS21	40S ribosomal protein S21	3	2	2	2	0	0	45.68	8.84446
P62266	RPS23	40S ribosomal protein S23	1	1	0	0	0	0	32.17	15.7977
P62847-2	RPS24	40S ribosomal protein S24	2	1	1	0	1	0	21.54	15.0592
P62857	RPS28	40S ribosomal protein S28	2	2	1	0	0	0	33.33	7.8362
P23396	RPS3	40S ribosomal protein S3	0	1	2	1	0	0	62.96	26.6714
P62753	RPS6	40S ribosomal protein S6	3	3	0	1	0	0	22.49	28.663
J3QSV6	RSL1D1	Ribosomal L1 domain-containing protein 1	2	1	1	1	0	0	13.49	48.1791
P08621-2	SNRNP70	U1 small nuclear ribonucleoprotein 70 kDa	1	0	1	0	0	0	11.21	50.5873
M0QZG7	SNRPA	U1 small nuclear ribonucleoprotein A	1	0	1	0	0	0	16.3	20.1232
P09234	SNRPC	U1 small nuclear ribonucleoprotein C	1	0	1	3	0	0	18.87	17.3812
P62314	SNRPD1	Small nuclear ribonucleoprotein Sm D1	1	1	0	0	0	1	54.62	13.2734
B4DJP7	SNRPD3	Small nuclear ribonucleoprotein Sm D3	1	0	1	0	0	0	42.5	13.2829
Q13813-3	SPTAN1	Spectrin alpha chain, non-erythrocytic 1	3	1	2	7	0	0	18.72	282.108
Q07955	SRSF1	Serine/arginine-rich splicing factor 1	6	0	2	0	0	0	29.03	27.7278
B4E241	SRSF3	Serine/arginine-rich splicing factor 3	2	1	2	0	1	0	32.26	14.1942
Q08170	SRSF4	Serine/arginine-rich splicing factor 4	3	0	1	0	0	0	9.11	56.6453
Q13243-3	SRSF5	Serine/arginine-rich splicing factor 5	1	1	1	0	1	0	8.92	30.8401
Q13247-3	SRSF6	Serine/arginine-rich splicing factor 6	1	0	1	0	0	0	9.25	38.3956
P50502	ST13	Hsc70-interacting protein	1	1	1	2	0	0	20.33	41.3055
P31948	STIP1	Stress-induced-phosphoprotein 1	2	3	2	0	3	0	20.81	62.5994
B4E022	TKT	Transketolase	3	0	2	1	0	0	28.47	62.8393
G5E972	TMPO	Thymopentin	0	1	1	1	0	0	22.95	46.2782
Q5VU59	TPM3	Uncharacterized protein	3	1	0	2	0	0	28.45	27.1578
P13693	TPT1	Translationally-controlled tumor protein	1	1	0	0	0	0	8.14	19.5826
F5GYQ2	TRMT112	tRNA methyltransferase 112 homolog	1	1	0	0	1	0	17.28	9.2496
P04350	TUBB4A	Tubulin beta-4A chain	2	2	2	2	0	0	62.84	49.5539
P10599-2	TXN	Thioredoxin	2	1	0	0	0	0	45.88	9.44569
P31946-2	YWHAB	14-3-3 protein beta/alpha	8	0	2	5	0	0	49.59	27.8327
P62258	YWHAE	14-3-3 protein epsilon	5	2	3	5	0	0	52.94	29.1554
P61981	YWHAG	14-3-3 protein gamma	6	0	2	2	0	0	43.72	28.2849
Q04917	YWHAH	14-3-3 protein eta	3	0	1	1	0	0	24.39	28.201
P27348	YWHAQ	14-3-3 protein theta	2	0	1	1	0	0	39.59	27.7468
Q15942	ZYX	Zyxin	1	1	0	1	0	0	25.35	61.2382
